# Supplementary material for: Metformin Attenuates TGF-β1-Induced Fibrosis in Salivary Gland: A Preliminary Study
Source: Int J Mol Sci. 2023 Nov 13;24(22):16260. doi: 10.3390/ijms242216260 (PMC10671059; doi:10.3390/ijms242216260)
Supplement: Supplementary file 1 [file ijms-24-16260-s001.zip]

Archive with 3 entries (2 files):
- ijms-2611346-Supplementary Figures/
- ijms-2611346-Supplementary Figures/ijms-2611346-Supplementary Figures.pdf
- ijms-2611346-Supplementary Figures/Response to Reviewers.pdf
